# Supplementary material for: Cytogenetically Cryptic Acute Promyelocytic Leukemia: A Diagnostic Challenge
Source: Int J Mol Sci. 2023 Aug 22;24(17):13075. doi: 10.3390/ijms241713075 (PMC10488174; doi:10.3390/ijms241713075)
Supplement: Supplementary file 1 [file ijms-24-13075-s001.zip]

Archive with 1 entries (1 files):
- ijms-2495577-supplementary.pdf
